# Supplementary material for: Enhancing Spiritual Well-Being, Physical Activity, and Happiness in Hospitalized Older Adult Patients with Swallowing Difficulties: A Comparative Study of Thickeners and Swallowing Exercises
Source: Healthcare (Basel). 2023 Sep 21;11(18):2595. doi: 10.3390/healthcare11182595 (PMC10530574; doi:10.3390/healthcare11182595)
Supplement: Supplementary file 1 [file healthcare-11-02595-s001.zip]

Archive with 1 entries (1 files):
- healthcare-2584956-supplementary.pdf
